# Supplementary material for: In Vitro Biological Activity of Natural Products from the Endophytic Fungus Paraboeremia selaginellae against Toxoplasma gondii
Source: Antibiotics (Basel). 2022 Aug 31;11(9):1176. doi: 10.3390/antibiotics11091176 (PMC9495004; doi:10.3390/antibiotics11091176)
Supplement: Supplementary file 1 [file antibiotics-11-01176-s001.zip]

Archive with 1 entries (1 files):
- antibiotics-1888462-supplementary.pdf
